# Supplementary material for: The Effects of the Substrate Length and Cultivation Time on the Physical and Mechanical Properties of Mycelium-Based Cushioning Materials from Salix psammophila and Peanut Straw
Source: Biomimetics (Basel). 2025 Jun 5;10(6):371. doi: 10.3390/biomimetics10060371 (PMC12191277; doi:10.3390/biomimetics10060371)
Supplement: Supplementary file 1 [file biomimetics-10-00371-s001.zip]

Archive with 1 entries (1 files):
- biomimetics-3626902-supplementary.pdf
